# Supplementary material for: Survey on Use of Local and Systemic Corticosteroids in the Management of Chronic Rhinosinusitis with Nasal Polyps: Identification of Unmet Clinical Needs
Source: J Pers Med. 2022 May 29;12(6):897. doi: 10.3390/jpm12060897 (PMC9225345; doi:10.3390/jpm12060897)
Supplement: Supplementary file 1 [file jpm-12-00897-s001.zip]

Archive with 1 entries (1 files):
- jpm-1732995-supplementary.pdf
